# Supplementary material for: The Phenotypic Spectrum of Patients with PHARC Syndrome Due to Variants in ABHD12: An Ophthalmic Perspective
Source: Genes (Basel). 2021 Sep 11;12(9):1404. doi: 10.3390/genes12091404 (PMC8467809; doi:10.3390/genes12091404)
Supplement: Supplementary file 1 [file genes-12-01404-s001.zip]

Archive with 2 entries (2 files):
- Supplemental Figure S1. Full-field electroretinography responses of a patient with PHARC syndrome.pdf
- Supplemental Table S1. Overview of ABHD12 variants found in this study.pdf
